# Supplementary material for: Chromosomal stability in buccal cells was linked to age but not affected by exercise and nutrients - Vienna Active Ageing Study (VAAS), a randomized controlled trial
Source: Redox Biol. 2019 Oct 24;28:101362. doi: 10.1016/j.redox.2019.101362 (PMC6838791; doi:10.1016/j.redox.2019.101362)
Supplement: Multimedia component 1 [file mmc1.xml]

<?xml version="1.0" encoding="UTF-8" standalone="no"?><data:data><datasets><author>bernhard.franzke@univie.ac.at</author><type>1</type><dataset><name>BMcyt Assay, Aging and physical activity</name><caption/><description>Data in this file consist of two datasets - study 1 (elderly, 65 yeras and older) &amp; study 2 (adults, under 65 years) - both analyzed in the same laboratory. Frequencies of chromosomal aberrations were counted per 1000 cells.</description><filetype><name/></filetype><filesize/><source>0</source><sourcename>Original Data</sourcename><access><type>1</type><name>Data available in data repository</name><reponame>figshare</reponame><PersistentId>https://figshare.com/s/c4c095d491ad1c33f15e</PersistentId><deeplinkurl>https://figshare.com/s/c4c095d491ad1c33f15e</deeplinkurl></access></dataset></datasets></data:data>
